# Supplementary material for: The DEAD/DEAH Box Helicase, DDX11, Is Essential for the Survival of Advanced Clear Cell Renal Cell Carcinoma and Is a Determinant of PARP Inhibitor Sensitivity
Source: Cancers (Basel). 2021 May 24;13(11):2574. doi: 10.3390/cancers13112574 (PMC8197413; doi:10.3390/cancers13112574)
Supplement: Supplementary file 1 [file cancers-13-02574-s001.zip]

Archive with 5 entries (5 files):
- Figure S5.pdf
- FigureS1.tif
- FigureS2.tif
- FigureS3.tif
- FigureS4.tif
